# Supplementary material for: Effect of Hydrothermal Treatment on the Structure and Functional Properties of Quinoa Protein Isolate
Source: Foods. 2022 Sep 21;11(19):2954. doi: 10.3390/foods11192954 (PMC9563563; doi:10.3390/foods11192954)
Supplement: Supplementary file 1 [file foods-11-02954-s001.zip]

Archive with 1 entries (1 files):
- foods-1912584-supplementary.pdf
